# Supplementary material for: Elucidation of the Effect of Solar Light on the Near-Infrared Excitation Raman Spectroscopy-Based Analysis of Fabric Dyes
Source: Molecules. 2024 Oct 31;29(21):5177. doi: 10.3390/molecules29215177 (PMC11547680; doi:10.3390/molecules29215177)
Supplement: Supplementary file 1 [file molecules-29-05177-s001.zip]

Archive with 1 entries (1 files):
- molecules-3256903-supplementary.pdf
